# Supplementary material for: APOBEC Mutagenesis Is Concordant between Tumor and Viral Genomes in HPV-Positive Head and Neck Squamous Cell Carcinoma
Source: Viruses. 2021 Aug 23;13(8):1666. doi: 10.3390/v13081666 (PMC8402723; doi:10.3390/v13081666)
Supplement: Supplementary file 1 [file viruses-13-01666-s001.zip]

Archive with 3 entries (2 files):
- supplementary material/
- supplementary material/Supplemental Figures copy.pdf
- supplementary material/viruses-1320495-supplementary.xlsx
